# Supplementary material for: Genomic structural equation study reveals links between anorexia nervosa and delay discounting and lack of perseverance but not other facets of impulsivity
Source: Front Psychiatry. 2025 Jul 4;16:1613776. doi: 10.3389/fpsyt.2025.1613776 (PMC12271091; doi:10.3389/fpsyt.2025.1613776)
Supplement: Supplementary file 1 [file Table1.xlsx]

## Sheet: ST1
Supplementary Table 1: Sample sizes and references for genome-wide association studies.
Trait	Abbreviation	Author	Sample Size	Sample Type	PMID
Anorexia nervosa	AN	Watson et al., 2019	72517	Cases (16,992) Controls (55,525)	31308545
Negative Urgency	NU	Sanchez-Roige et al. 2023	132559	Continuous	37173343
Positive Urgency	PU	Sanchez-Roige et al. 2023	132132	Continuous	37173343
Lack of premeditation	Premed	Sanchez-Roige et al. 2023	132667	Continuous	37173343
Attentional	Attention	Sanchez-Roige et al. 2023	124739	Continuous	37173343
Motor	Motor	Sanchez-Roige et al. 2023	124104	Continuous	37173343
Nonplanning	Nonplan	Sanchez-Roige et al. 2023	123509	Continuous	37173343
Lack of perseverance	Perseverance	Sanchez-Roige et al. 2023	133517	Continuous	37173343
Sensation Seeking	SS	Sanchez-Roige et al. 2023	132395	Continuous	37173343
Delay Discounting	DD	Thorpe et al. 2024	134935	Continuous	https://doi.org/10.1101/2024.09.27.24314244
Problematic alcohol use	PAU	Zhou et al., 2023	903147	Cases (263,224) Controls (639,923)	38062264
Cannabis use disorder	CUD	Levey et al. 2023	886025	Cases (42,281) Controls (843,744)	37985822
Opioid use disorder	OUD	Zhou et al., 2020	82707	Cases (10,544) Controls (72,163)	32492095
Tobacco use disorder	TUD	Toikumo et al. 2024	739895	Cases (174,021) Controls (565,874)	38632388
Notes. All traits were coded such that higher values equal higher endorsement of that trait (or increased likelihood of that disorder). Samples were limited to individuals of European ancestry.

## Sheet: ST2
Supplementary Table 2. Pairwise genetic correlations and standard errors between all the traits used in the study.
	Negative Urgency	Positive Urgency	Premeditation	Attentional	Motor	Nonplanning	Lack of perseverance	Sensation seeking	Delay Discounting	Problematic Alcohol Use	Cannabis Use Disorder	Opioid Use Disorder	Tobacco Use Disorder	Anorexia Nervosa
Negative Urgency	1
Positive Urgency	0.785 (0.0684)	1
Premeditation	0.417 (0.0591)	0.595 (0.0648)	1
Attentional	0.676 (0.0636)	0.667 (0.0628)	0.512 (0.0575)	1
Motor	0.431 (0.0653)	0.626 (0.0732)	0.764 (0.0668)	0.535 (0.0677)	1
Nonplanning	0.634 (0.0509)	0.596 (0.0567)	0.729 (0.0623)	0.669 (0.0594)	0.729 (0.0665)	1
Lack of perseverance	0.113 (0.0685)	0.218 (0.0598)	0.493 (0.0616)	0.413 (0.0611)	0.328 (0.0528)	0.333 (0.0553)	1
Sensation seeking	-0.0851 (0.0677)	0.279 (0.0592)	0.270 (0.0478)	0.0480 (0.0567)	0.337 (0.0559)	0.0230 (0.0512)	0.0113 (0.0461)	1
Delay Discounting	0.265 (0.0465)	0.192 (0.0476)	0.325 (0.0472)	0.132 (0.0495)	0.299 (0.0489)	0.481 (0.0475)	-0.0989 (0.0449)	-0.101 (0.0401)	1
Problematic Alcohol Use	0.369 (0.0375)	0.414 (0.0397)	0.329 (0.0416)	0.322 (0.0363)	0.358 (0.0413)	0.351 (0.0372)	0.1323 (0.0362)	0.1095 (0.0381)	0.172 (0.034)	1
Cannabis Use Disorder	0.245 (0.0419)	0.304 (0.0430)	0.301 (0.0454)	0.251 (0.0462)	0.397 (0.0454)	0.354 (0.0454)	0.0387 (0.044)	0.128 (0.04)	0.262 (0.036)	0.714 (0.0364)	1
Opioid Use Disorder	0.293 (0.0738)	0.249 (0.0814)	0.231 (0.0780)	0.269 (0.0817)	0.253 (0.0861)	0.345 (0.0704)	-0.0093 (0.0708)	-0.0186 (0.0679)	0.272 (0.076)	0.791 (0.0567)	0.803 (0.0666)	1
Tobacco Use Disorder	0.303 (0.0400)	0.301 (0.0416)	0.288 (0.0416)	0.198 (0.0383)	0.304 (0.0398)	0.366 (0.0393)	-0.0569 (0.034)	0.0469 (0.039)	0.407 (0.0361)	0.663 (0.0334)	0.675 (0.0434)	0.591 (0.0574)	1
Anorexia Nervosa	0.0984 (0.0481)	-0.0589 (0.0515)	-0.0899 (0.0511)	0.0782 (0.0521)	-0.0938 (0.0457)	-0.0765 (0.048)	-0.151 (0.0448)	-0.0671 (0.0381)	-0.1859 (0.0388)	0.126 (0.0326)	0.0424 (0.0362)	0.309 (0.0635)	-0.091 (0.0357)	1
The lower diagonal shows the genetic correlations and standard error (SE).

## Sheet: ST3
Supplementary Table 3. Genetic correlation model with AN, impulsivity facets, SUDs, delay discounting, sensation seeking, and lack of perseverance.
lhs	op	rhs	Unstand_Est	Unstand_SE	STD_Genotype	STD_Genotype_SE	STD_All	p_value
SU	=~	TUD	0.215079	0.0104213	0.77818	0.0377026	0.77818	1.24076e-94
SU	=~	CUD	0.249246	0.0100916	0.8379	0.0339289	0.837901	1.11449e-134
SU	=~	PAU	0.385353	0.014519	0.875151	0.0329738	0.875151	3.24324e-155
SU	=~	OUD	0.286261	0.0160668	0.845143	0.0474291	0.84514	5.22321e-71
F1_IMP	=~	UPPS_NU	0.186121	0.0110443	0.660843	0.0396034	0.660843	1.01084e-63
F1_IMP	=~	UPPS_PU	0.185612	0.0114119	0.754846	0.0460507	0.754846	1.75306e-59
F1_IMP	=~	UPPS_Premed	0.205601	0.0104148	0.803711	0.0407156	0.803711	9.5514e-87
F1_IMP	=~	BIS_Atten	0.189357	0.0111574	0.717138	0.0422582	0.717138	1.33525e-64
F1_IMP	=~	BIS_Motor	0.214243	0.0118679	0.829606	0.0459303	0.829606	7.5672e-73
F1_IMP	=~	BIS_Nonplan	0.273249	0.0117693	0.894539	0.0385386	0.894539	3.0614e-119
F2_URG	=~	UPPS_NU	0.14079	0.0206526	0.534544	0.077524	0.534544	9.2926e-12
F2_URG	=~	UPPS_PU	0.14079	0.0195563	0.534544	0.0727226	0.534544	6.05575e-13
SU	~~	AN	0.00291234	0.00108338	0.0733909	0.0273017	0.0733909	0.0071838
F1_IMP	~~	AN	-0.00263158	0.00199752	-0.0689501	0.0503412	-0.0689501	0.187696
F2_URG	~~	AN	0.00493778	0.00261705	0.137691	0.0666078	0.137691	0.0591907
AN	~~	DelayDisc	-0.00231874	0.000483583	-0.185856	0.0387611	-0.185856	1.62745e-06
AN	~~	UPPS_SS	-0.000831473	0.000471195	-0.0671495	0.0380534	-0.0671495	0.0776301
AN	~~	UPPS_Persev	-0.00150737	0.000447239	-0.15097	0.0447931	-0.15097	0.000750611
SU	~~	F1_IMP	0.467264	0.0330457	0.467126	0.0330144	0.467126	2.15524e-45
SU	~~	F2_URG	0.105309	0.0494365	0.106335	0.0497784	0.106335	0.0331556
SU	~~	DelayDisc	0.102049	0.00907243	0.324586	0.0288564	0.324586	2.36267e-29
SU	~~	UPPS_SS	0.0315629	0.0101993	0.101147	0.0326853	0.101147	0.00197068
SU	~~	UPPS_Persev	0.0101621	0.00755703	0.0403849	0.0300336	0.0403849	0.178713
F1_IMP	~~	DelayDisc	0.123997	0.0146738	0.392346	0.0467126	0.392346	2.90757e-17
F1_IMP	~~	UPPS_SS	0.0659611	0.0155803	0.215676	0.0498461	0.215676	2.29954e-05
F1_IMP	~~	UPPS_Persev	0.116651	0.0125213	0.464535	0.0497225	0.464534	1.20621e-20
F2_URG	~~	DelayDisc	-0.0310459	0.0227112	-0.0899915	0.0724898	-0.0899915	0.171631
F2_URG	~~	UPPS_SS	-0.0106265	0.0261576	-0.0614024	0.0848608	-0.0614025	0.68456
F2_URG	~~	UPPS_Persev	-0.0724674	0.0180678	-0.29795	0.0733552	-0.29795	6.04978e-05
DelayDisc	~~	UPPS_SS	-0.00992601	0.00393498	-0.101175	0.0401089	-0.101175	0.0116522
DelayDisc	~~	UPPS_Persev	-0.00782719	0.00355473	-0.0989427	0.0449349	-0.0989427	0.0276721
UPPS_SS	~~	UPPS_Persev	0.00088651	0.00362163	0.0112909	0.0461262	0.0112909	0.806625
UPPS_NU	~~	UPPS_NU	0.0247232	0.00600584	0.27755	0.0768915	0.277549	3.84632e-05
UPPS_PU	~~	UPPS_PU	0.00636835	0.00509568	0.144471	0.0735426	0.14447	0.211389
UPPS_Premed	~~	UPPS_Premed	0.0231924	0.00309532	0.354049	0.0472834	0.354049	6.74669e-14
UPPS_Persev	~~	UPPS_Persev	0.0633108	0.00494196	1	0.0780586	1	1.42514e-37
UPPS_SS	~~	UPPS_SS	0.097372	0.00652164	1	0.0669765	1	2.08356e-50
BIS_Atten	~~	BIS_Atten	0.0338348	0.00342929	0.485712	0.0492032	0.485713	5.82035e-23
BIS_Motor	~~	BIS_Motor	0.0208242	0.00324933	0.311754	0.0486525	0.311754	1.46709e-10
BIS_Nonplan	~~	BIS_Nonplan	0.0185339	0.00294985	0.1998	0.0317374	0.1998	3.32132e-10
DelayDisc	~~	DelayDisc	0.0988482	0.00576608	1	0.0583326	1	7.08392e-66
TUD	~~	TUD	0.0301397	0.0044199	0.394436	0.0578549	0.394436	9.16134e-12
CUD	~~	CUD	0.0263496	0.00544267	0.297923	0.0615173	0.297923	1.28987e-06
OUD	~~	OUD	0.0327849	0.0176537	0.285741	0.153861	0.285739	0.063296
PAU	~~	PAU	0.045391	0.0125261	0.234112	0.0646125	0.234112	0.000290396
AN	~~	AN	0.00157463	0.000103772	1	0.0659023	1	5.2598e-52
SU	~~	SU	1		1		1	NA
F1_IMP	~~	F1_IMP	1		1		1	NA
F2_URG	~~	F2_URG	1		1		1	NA
F1_IMP	~~	F2_URG	0		0		0	NA

## Sheet: ST4
Supplementary Table 4. Regression model with AN, impulsivity facets, SUDs, delay discounting, sensation seeking, and lack of perseverance.
lhs	op	rhs	Unstand_Est	Unstand_SE	STD_Genotype	STD_Genotype_SE	STD_All	p_value
SU	=~	TUD	0.215079	0.0104213	0.77818	0.0377026	0.77818	1.24093e-94
SU	=~	CUD	0.249246	0.0100916	0.8379	0.0339289	0.8379	1.11403e-134
SU	=~	PAU	0.385353	0.014519	0.875151	0.0329738	0.875151	3.24234e-155
SU	=~	OUD	0.286261	0.0160668	0.845143	0.0474291	0.845142	5.2235e-71
F1_IMP	=~	UPPS_NU	0.186121	0.0110443	0.660843	0.0396034	0.660843	1.01116e-63
F1_IMP	=~	UPPS_PU	0.185612	0.0114119	0.754846	0.0460507	0.754846	1.75296e-59
F1_IMP	=~	UPPS_Premed	0.205601	0.0104148	0.803711	0.0407156	0.803711	9.55259e-87
F1_IMP	=~	BIS_Atten	0.189357	0.0111574	0.717138	0.0422582	0.717138	1.33496e-64
F1_IMP	=~	BIS_Motor	0.214243	0.0118679	0.829606	0.0459303	0.829606	7.56642e-73
F1_IMP	=~	BIS_Nonplan	0.273249	0.0117693	0.894539	0.0385386	0.894539	3.06187e-119
F2_URG	=~	UPPS_NU	0.14079	0.0206526	0.534545	0.077524	0.534545	9.29248e-12
F2_URG	=~	UPPS_PU	0.14079	0.0195563	0.534545	0.0727226	0.534545	6.05558e-13
AN	~	SU	0.00536406	0.00190897	0.135767	0.0480839	0.135767	0.00495543
AN	~	F1_IMP	0.00592996	0.00466257	0.139563	0.118287	0.139563	0.203437
AN	~	F2_URG	-4.42578e-05	0.00353041	0.0117248	0.0909095	0.0117248	0.989998
AN	~	DelayDisc	-0.0414798	0.010183	-0.322346	0.080325	-0.322346	4.63222e-05
AN	~	UPPS_SS	-0.0181592	0.00692908	-0.140074	0.0558003	-0.140074	0.00877442
AN	~	UPPS_Persev	-0.0405207	0.0146029	-0.248103	0.0940008	-0.248103	0.00552297
SU	~~	F1_IMP	0.467264	0.0330457	0.467126	0.0330144	0.467126	2.15491e-45
SU	~~	F2_URG	0.105308	0.0494364	0.106335	0.0497784	0.106335	0.0331569
SU	~~	DelayDisc	0.102049	0.00907243	0.324586	0.0288564	0.324586	2.36299e-29
SU	~~	UPPS_SS	0.031563	0.0101993	0.101147	0.0326853	0.101147	0.0019706
SU	~~	UPPS_Persev	0.0101622	0.00755703	0.040385	0.0300336	0.040385	0.178711
F1_IMP	~~	DelayDisc	0.123997	0.0146738	0.392346	0.0467126	0.392346	2.90777e-17
F1_IMP	~~	UPPS_SS	0.0659611	0.0155803	0.215677	0.0498461	0.215677	2.29953e-05
F1_IMP	~~	UPPS_Persev	0.116651	0.0125213	0.464534	0.0497225	0.464534	1.20619e-20
F2_URG	~~	DelayDisc	-0.0310458	0.0227112	-0.0899918	0.0724898	-0.0899918	0.17163
F2_URG	~~	UPPS_SS	-0.0106268	0.0261575	-0.0614023	0.0848607	-0.0614023	0.684552
F2_URG	~~	UPPS_Persev	-0.0724669	0.0180678	-0.29795	0.0733552	-0.29795	6.05026e-05
DelayDisc	~~	UPPS_SS	-0.00992592	0.00393498	-0.101175	0.0401089	-0.101175	0.011653
DelayDisc	~~	UPPS_Persev	-0.00782725	0.00355473	-0.0989425	0.0449349	-0.0989425	0.0276707
UPPS_SS	~~	UPPS_Persev	0.000886471	0.00362163	0.0112913	0.0461262	0.0112913	0.806634
UPPS_NU	~~	UPPS_NU	0.0247233	0.00600586	0.277549	0.0768916	0.277549	3.84625e-05
UPPS_PU	~~	UPPS_PU	0.00636823	0.00509571	0.14447	0.0735427	0.14447	0.2114
UPPS_Premed	~~	UPPS_Premed	0.0231925	0.00309532	0.354049	0.0472834	0.354049	6.74372e-14
UPPS_Persev	~~	UPPS_Persev	0.0633108	0.00494196	1	0.0780586	1	1.42507e-37
UPPS_SS	~~	UPPS_SS	0.097372	0.00652164	1	0.0669765	1	2.0837e-50
BIS_Atten	~~	BIS_Atten	0.0338347	0.00342929	0.485714	0.0492032	0.485714	5.8214e-23
BIS_Motor	~~	BIS_Motor	0.0208241	0.00324933	0.311753	0.0486525	0.311753	1.46732e-10
BIS_Nonplan	~~	BIS_Nonplan	0.0185338	0.00294985	0.1998	0.0317374	0.1998	3.32193e-10
DelayDisc	~~	DelayDisc	0.0988483	0.00576608	1	0.0583326	1	7.08203e-66
TUD	~~	TUD	0.0301397	0.00441989	0.394436	0.0578549	0.394436	9.16081e-12
CUD	~~	CUD	0.0263496	0.00544267	0.297923	0.0615173	0.297923	1.28996e-06
OUD	~~	OUD	0.0327849	0.0176537	0.285736	0.153861	0.285735	0.0632959
PAU	~~	PAU	0.0453909	0.0125261	0.234112	0.0646125	0.234112	0.000290412
AN	~~	AN	0.00140248	0.000119405	0.891273	0.0754542	0.891273	7.44368e-32
SU	~~	SU	1		1		1	NA
F1_IMP	~~	F1_IMP	1		1		1	NA
F2_URG	~~	F2_URG	1		1		1	NA
F1_IMP	~~	F2_URG	0		0		0	NA
